# Supplementary material for: Potential Use of Mobile Phone Applications for Self-Monitoring and Increasing Daily Fruit and Vegetable Consumption: A Systematized Review
Source: Nutrients. 2019 Mar 22;11(3):686. doi: 10.3390/nu11030686 (PMC6471011; doi:10.3390/nu11030686)
Supplement: Supplementary file 1 [file nutrients-11-00686-s001.zip]

Archive with 2 entries (2 files):
- nutrients-435986-Table S1.docx
- nutrients-435986-Table S2.xlsx
