# Supplementary material for: Potential Use of Mobile Phone Applications for Self-Monitoring and Increasing Daily Fruit and Vegetable Consumption: A Systematized Review
Source: Nutrients. 2019 Mar 22;11(3):686. doi: 10.3390/nu11030686 (PMC6471011; doi:10.3390/nu11030686)
Supplement: Supplementary file 1 [file nutrients-11-00686-s001.zip › nutrients-435986-Table S2.xlsx]

## Sheet: Table S2
									TOOL DESCRIPTION
TITLE	AUTHOR; JOURNAL; YEAR	COUNTRY	TYPE of TOOL	TYPE OF INTERVENTION	OBJECTIVE	INTERVENTION DURATION	N. PARTICIPANTS	POPULATION	NAME	OUTCOME	BRIEF DESCRIPTION	TYPE OF INTERVENTION AND TARGET POPULATION	RESULTS	CONCLUSION	EFFECTIVENESS IN INCREASING F&V INTAKE	CHANGE IN FRUIT CONSUMPTION	CHANGE IN VEGETABLE CONSUMPTION
Mobile Technology for Vegetable Consumption: A Randomized Controlled Pilot Study in Overweight Adults	Mummah S.A. et al.; JMIR mHealth and uHealth; 2016	Stanford, CA, USA	Mobile phone application	Randomized Controlled Pilot Study	Assess the initial efficacy and user acceptability of Vegethon mobile app to increase vegetable consumption	3 months	17 adults (intervention: n=8; control: n=9)	Intervention group: 8 overweight adults (women/men: 4/4) aged 42.9±7.3 years (mean±SD) with BMI of 32.3±3.3 kg/m²(mean±SD); Control group: 9 overweight adults (women/men: 7/2) aged 41.2±7.6 years (mean±SD) with BMI of 31.7±3.8 Kg/m²(mean±SD)	Vegethon, a theory-based mobile application	Daily vegetable consumption among overweight adults.	Participants were randomized to the use of the mobile app (Vegethon) or to a wait-list control condition. All of them were recruited from an ongoin 12-month weight loss trial (parent trial). Participants in the intervention condition were instructed to use the app for a minimum of 6 weeks. The mobile app was intended to support them in increasing their vegetable consumption by self-monitoring and…	Direct to overweight adults aged 42±7.3	Consumption of vegetables was significantly greater among the intervention versus control condition at the end of the 12-week pilot study (adjusted mean difference: 7.4 servings; 95% CI 1.4-13.5; P=.02). Intervention group increased +7.5 servings of vegetables, and in the control -3.1, resulting a difference of 10.6 servings between both groups (P=.02).	Vegethon demonstrated initial efficacy and user acceptability. A mobile app intervention may be useful for increasing vegetable consumption among overweight adults. The small sample size prevented precise estimates of effect sizes. Given the improved health outcomes associated with increases in vegetable consumption, these findings indicate the need for larger, longer-term evaluation of Vegethon …	üFor vegetables	-	Intervention group: +7.5 servings/day Control group: -3.1 servings/day Difference between groups: 10.6 servings/day
Effect of a mobile app intervention on vegetable consumption in overweight adults: a randomized controlled trial	Mummah S.A et al.; International Journal of Behavioral Nutrition and Physical Activity; 2017	Stanford, CA, USA	Mobile phone application	Randomized Controlled Trial	Test the effect of Vegethon mobile app to increase vegetable consumption among overweight adults attempting weight loss maintenance	2 months	135 adults (intervention: n=68; control: n=67)	Intervention group: 68 adults (women/men: 42/26) aged 18-50 years with BMI 28-40 Kg/m² Control group: 67 adults (women/men: 42/25) aged 18-50 years with BMI 28-40 Kg/m²	Vegethon, a theory-based mobile application	Daily vegetable consumption among overweight adults.	Participants were recruited from an ongoing 12-month weight loss trial and randomly assigned to a control group or an intervention one, based on the Vegethon mobile app enabling goal setting and self-monitoring of vegetable consumption. Participants set goals for daily quantity (servings) and variety of their vegetables and used the central app feature, to tap on any of 30 different vegetables ic…	Direct to overweight adults aged 18-50	Daily vegetable consumption was significantly greater in the intervention versus control condition for both measures (adjusted mean difference: 2.0 servings; 95% CI: 0.1, 3.8, p=0.04 for FFQ; and 1.0 servings; 95% CI: 0.2, 1,9; p=0.02 for 24-hour recalls). Intervention group increased +0.7 servings of vegetables, and in the control -1.7, resulting a difference of 2.4 servings between both groups …	The results demonstrate the efficacy of a mobile app to increase vegetable consumption among overweight adults. Theory-based mobile interventions may present a low-cost, scalable, and effective approach to improving dietary behaviors and preventing associated chronic diseases.	üFor vegetables	-	Intervention group: +0.7 servings/day Control group: -1.7 servings/day Difference between groups: 2.4 servings/day
A Mobile Phone App Intervention Targeting Fruit and Vegetable Consumption:The Efficacy of Textual and Auditory Tailored Health Information Tested in a Randomized Controlled Trial	Elbert S.P.et al.; JOURNAL OF MEDICAL INTERNET RESEARCH; 2016	Groningen, Netherlands, EU	Mobile phone application	Randomized Controlled Trial	Test the efficacy of a 6-month intervention delivered via a mobile phone app that communicated either textual or auditory tailored health information aimed at stimulating fruit and vegetable intake	6 months	146 adults (intervention: n=88; control: n=58)	Intervention and control group: women/men: 107/39; aged 41.4±14.6 (mean±SD); BMI of 25.2±5.5 kg/m²(mean±SD)	Fruit and Vegetable hAPP, mobile phone application	Self-reported fruit pieces and vegetable servings intake at 6-month follow-up was the primary outcome measure.	After downloading the mobile phone app, respondents were exposed monthly to either text-based or audio-based tailored health information and feedback over a period of 6 months, via the mobile phone app. Respondents in the control condition only completed the baseline and post-test measures. The intervention consisted of one main moment of exposure to the tailored information at baseline and five …	Direct to adults aged 16-71, who had not yet succeeded in consuming the daily recommended fruit and vegetables consumption	The difference between text and audio was significant (P=.02). No significant main effect was found on vegetable intake (F₂,₁₄₀=0.01, P=.99, partial η²=0.00). For fruit consumption, means remained quite similar in the textual feedback condition (pretest vs posttest: mean 14.8, SD 11.1 vs mean 14.2, SD 6.9, difference in pieces per week -0.6) and in the control condition (pretest vs posttest: mean…	The study provides evidence-based insight into the effects of a mobile health app. The app seems to have the potential to change fruit and vegetable intake up to 6 months later, at least for specific groups.	üFor fruits x For vegetables	Textual feedback condition: -0.6 pieces/day Auditory feedback condition: +3.3 pieces/day Control group: -0.4 pieces/day Differences between Textual-Control: -0.2 Differences between Auditory-Control: 3.7	Non-significant difference
Multiple Behavior Changes in Diet and Activity A Randomized Controlled Trial Using Mobile Technology	Spring B. et al.; Arch Intern Med.; 2012	Chicago, Illinois, USA	Mobile handheld PDA	Randomized Controlled Trial (four arms)	The Make Better Choices (MBC) study is a comparative clinical trial designed to discern an optimal approach to simultaneous diet and activity change. MBC compares four different intervention approaches to changing a portfolio of two dietary risk behaviors (low fruit and vegetable intake and high saturated fat consumption) and two activity risk behaviors (low moderate/vigorous intensity physical a…	6 months (3 weeks of intervention and 20 weeks of follow-up)	204 adults randomized in: n=47 ↓saturated fat, ↑physical activity; n=48 ↑fruit/vegetables, ↑physical activity; n=56 ↑fruit/vegetables, ↓sedentary leisure; n=53 ↓saturated fat, ↓sedentary leisure behavior.	Behavior 1: ↓saturated fat, ↑physical: 47 adults (women/men: 39/8) aged 31.9±9.7 (mean±SD) and with a BMI of 29.4±9.3 Kg/m²(mean±SD); Behavior 2: ↑fruit/vegetables, ↑physical activity: 48 adults (women/men: 34/14) aged 33.4±10.8 (mean±SD) and with a BMI of 28.6±7.0 Kg/m²(mean±SD); Behavior 3: ↑fruit/vegetables, ↓sedentary leisure: 56 adults (women/men: 42/14) aged 35.0±12.1 (mean±SD) and with a B…	MBC program on a mobile handheld PDA (personal digital assistant) tool	The primary outcome is overall healthy lifestyle change, aggregated across all four risk behaviors: fruits/vegetables servings, saturated fat intake, minutes of physical activity and minutes of sedentary leisure.	Participants will be trained to record their diet and activities onto a PDA, and use it to complete two weeks of baseline. Those who continue, has been randomized to one of the four behavior change prescription. They have used decision support feedback on the personal digital assistant and received counseling from a coach to alter their diet and activity during a 3-week period when payment is con…	Direct to adults aged 21-60 that intake <5servings of fruit and vegetables a day, consume ≥8% daily calories from saturated fat; doing <150 minutes/week of Physical Activity and watch >120 minutes/weekof leisure screen time	Of the 204 randomized individuals, 200 (98%) completed follow-up. The increase fruits/vegetables and decrease sedentary leisure treatments improved more than the other 3 treatments (P<.001). Specifically, in Behavior 2 group, daily fruit/vegetable intake increased from 1.2±0.9 servings/day at baseline to 5.5±1.0 servings/day at the end of 3-weeks intervention and 2.9±2.3 servings/day at the end o…	Remote coaching supported by mobile technology and financial incentives holds promise to improve diet and activity. Targeting fruits/vegetables and leisure together maximizes overall adoption and maintenance of multiple healthy behavior changes. Although they were neither asked nor reinforced to mantain eating or activity improvements, 86.5% of the 185 participants from whom exit interviews were …	üFor fruit and vegetable (only in two of the four groups)	Behavior 2 intervention group: +4.3 servings/day (3-weeks) Behavior 3 intervention group: +4.3 servings/day (3-weeks)
Mobile-based intervention intended to stop obesity in preschool-aged children: the MINISTOP randomized controlled trial	Nyström C.D et al.; Am J Clin Nutr.; 2017	Östergötland, Sweden, EU	Mobile phone application	Randomized Controlled Trial	Assess the effectiveness of the MINISTOP (Mobile-Based intervention Intended to Stop Obesity in Preschoolers) trial to help parents of children aged 4 to achieve a healthy weight and body fat, via a smartphone application	6 months	315 children (intervention: n=156; control: n=159)	Intervention group: 155 children (women/men: 69/86) aged 4.5±0.1 (mean±SD) and with a BMI of 15.9±1.5 kg/m²(mean±SD); Control group: 158 children (women/men: 74/84) aged 4.5±0.1 (mean±SD) and with a BMI of 15.6±1.2 kg/m²(mean±SD)	MINISTOP Smart-phone application	The primary outcome was fat mass index (FMI), whereas the secondary outcomes were intakes of fruits (grams/day), vegetables (grams/day), candy and sweetened beverages, and time spent sedentary and in moderate-to-vigorous physical activity.	Children were randomly assigned to an intervention or control group. Parents in the intervention received a 6-month mHealth program via smartphone application, and were invited to register, at least once a week, information of their children's specific food consumption and physical activity. The control group received a pamphlet on healthy eating and physical activity in preschool-aged based on t…	Indirect to parents of children aged 4.5	Differences between follow-up and baseline Intervention group: Fruit grams/day +2.9±78.9; Vegetables grams/day -6.7±42.1); Control group: Fruit grams/day -12.1±87.9; Vegetables grams/day -3.6±39.7. Differences Int and control: Fruit (p=0.262) and Vegetable (p=0.538).	MINISTOP resulted in notable positive effects for a composite score that comprised FMI, as well as dietary and physical activity variables. Parents were very positive about the application, as demonstrated by the high participation rate and study compliance with consistent usage and low dropout rate (8%).	x For fruits and vegetables	Intervention group: +2.9±78.9 grams/day Control group: -12.1±87.9 grams/day	Intervention group: -6.7±42.1 grams/day Control group: -3.6±39.7 grams/day
Multicomponent mHealth Intervention for Large, Sustained Change in Multiple Diet and Activity Risk Behaviors: The Make Better Choices 2 Randomized Controlled Trial	Spring B. et al.; JOURNAL OF MEDICAL INTERNET RESEARCH; 2018	Chicago, Illinois, USA	Mobile phone application	Randomized Controlled Trial (3 arms)	The Make Better Choice 2 trial tested whether a multicomponent intervention integrating mHealth, modest incentives and remote coaching, could sustainably improve diet and activity	9 months	212 adults (Simultaneous/ Sequential intervention groups: n=84/n=84; Control group: n=44)	Simultaneous group: 84 adults (women/man 64/20), aged 40.7±11.9 (mean±SD) and with a BMI of 33.7±9.0 kg/m²(mean±SD); Sequential group: 84 adults (women/man 65/19), aged 40.9±12.5 (mean±SD) and with a BMI of 33.9±7.9 kg/m²(mean±SD); Control group: 44 adults (women/man 33/11), aged 40.8±10.9 (mean±SD) and with a BMI of 36.0±10.1 kg/m²(mean±SD)	The make Better Choices 2 smartphone application	The primary outcome was the composite diet and activity improvements at 3,6 and 9 months. Secondary outcomes were healthy changes in fruits and vegetables servings, saturated fat, MVPA and leisure screen time	Participants were randomly assigned to either of two active interventions targeting MVPA simultaneously with, or sequentially after other diet and activity targets, or a stress and sleep contact control intervention. They used a smartphone app and accelerometer to track targeted behaviors and received personalized remote coaching from trained professionals.	Direct to adults aged 18-65 characterized that intake <5servings of fruit and vegetables a day, consume ≥8% daily calories from saturated fat; doing <150 minutes/week of Physical Activity and watch >120 minutes/weekof leisure screen time	Differences in Standardized Change(Fruit and Vegetable intake) from baseline between treatments at 9-m follow-up Combined vs Control: mean 1.74, 95% CI 1.50-1.98 (3-months); mean 1.72, 95% CI 1.43-2.00 (6-months); mean 1.37, 95% CI 1.02-1.71 (9-months) (p=0.001); Simultaneous vs Sequential: mean -0.06, 95% CI -0.26-0.15 (3-months); mean 0.10, 95% CI -0.14-0.34 (6-months); mean -0.05, 95% CI -0.35…	Both simultaneous and sequential interventions produced larger sustained improvements in fruit and vegetables, saturated fat, physical activity and sedentary leisure screen time. A mobile health intervention integrating a smartphone app, accelerometer, modest initial performance incentives and remote coaching, can produce improvements in multiple prevalent diet and activity risk behaviors.	üFor fruits and vegetables	Intervention group: 6.5 servings/day Control group: Difference between intervention and control groups: 6.2 servings/day
The connecting health and technology study: a 6-month randomized controlled trial to improve nutrition behaviours using a mobile food record and text messaging support in young adults	Kerr D.A et al.; International Journal of Behavioral Nutrition and Physical Activity; 2016	Perth, WA, Australia	Mobile phone application	Randomized Controlled Trial (3 arms)	The connecting Health and Technology study aimed to evaluate the effectiveness of tailored dietary feedback and weekly text messaging to improve dietary intake of fruit, vegetables and junk food over a six-month period, among a population-based sample of men and women aged 18-30 years	6 months	247 adults ( Dietary feedback and text intervention/Dietary feedback intervention: n=82/n=83; Control group: n=82)	Dietary feedback and text group: 82 adults (women/men: 53/29) aged 24.2±3.2 (mean±SD) and with a BMI of 23.8±4.1 kg/m²(mean±SD); Dietary feedback only group: 83 adults (women/men: 55/28) aged 23.7±3.4 (mean±SD) and with a BMI of 24.7±6.2 kg/m²(mean±SD); Control group: 82 adults (women/men: 54/28) aged 25.0±3.5 (mean±SD) and with a BMI of 24.6±5.6 kg/m²(mean±SD)	The mobile food record (mFR) application	The primary outcomes were changes in serves of fruits, vegetables, energy-dense nutrient-poor (EDNP) foods and sugar-sweetened beverages (SSB)	After baseline assessments, participants were randomized to one of three groups: A) Dietary feedback and weekly text messages, B) Dietary feedback only or C) control group. Dietary intake was assessed using a mobile food record App where participants captured images of foods and beverages consumed over 4-days at baseline and post-intervention.	Direct to young adults aged 18-30	Mean±SEM (6 months-baseline) Group A: Vegetables serves 0.2±0.1, Fruit serves -0.2±0.1 (P=.03); Group B: Vegetables serves 0.4±0.1 (P=.002), Fruit serves -0.1±0.1; Control Group: Vegetables serves 0.4±0.1 (P=.02), Fruit serves -0.2±0.1 Between group difference in Mean change [95% CI] (p>0.05)	Compared to baseline, at the end of the 6-month study, all the three groups increased the vegetable intake and decreased the fruit one. However using a mobile food record has a great potential for future health promotion interventions targeting diet and weight in young adults	x For fruits and vegetables	Group A: -0.2±0.1 servings/day Group B: -0.1±0.1 servings/day Control Group: -0.2±0.1 servings/day Between group difference in Mean change (P>0,05)	Group A: 0.2±0.1 servings/day Group B: 0.4±0.1 servings/day Control Group: 0.4±0.1 servings/day Between group difference in Mean change (P>0,05)
Effectiveness of a mHealth Lifestyle Program With Telephone Support (TXT2BFiT) to Prevent Unhealthy Weight Gain in Young Adults: Randomized Controlled Trial	Partridge S.R. et al.; JMIR mHealth uHealth; 2015	Sydney, Australia	Mobile phone application	Randomized Controlled Trial	Design and assessment of an mHealth prevention program efficacy, TXT2BFiT, in preventing excess weight gain and improving dietary and physical activity behaviors, in young adults at increased risk of obesity and unhealthy lifestyle	3 months	248 adults (Intervention: n=123; control group: n=125)	Intervention group: 123 (women/men: 73/50) aged 28.1±4.9 (mean±SD) with a BMI of 27.3±2.4 kg/m²(mean±SD); Control group: 125 (women/men: 79/46) aged 27.2±4.9 (mean±SD) with a BMI of 27.1±2.7 kg/m²(mean±SD)	TXT2BFiT, a mHealth program for young adults with a password-protected access to purpose-designed mobile app	Primary outcomes were body weight and BMI at 12 weeks; secondary continous outcomes were physical activity MET-minutes and physical activity days; secondary categorical outcomes were fruit and vegetable servings per day, sugar-sweetened beverages consumption per week and energy-dense takeout meal intake per week.	The intervention group received 8 text messages weekly based on the trans theoretical model of behavior change, 1 mail weekly, 5 personalized coaching calls, a diet booklet, an access to resources and mobile phone apps on a website. Control group participants received only 4 text messages and printed dietary and physical activity guidelines. The 4 key behaviors to change are: fruit and vegetable …	Direct to young adults aged 18-35 characterized by fruit intake of less than two servings/day and vegetable intake of less than five servings/day.	The majority of participants reported consuming the recommended two servings of fruit per day, or more, after 12 weeks, with a nonsignificant difference between intervention and control group (P=.18). Intervention participants were more likely to consume greater quantities of vegetables after 12 weeks compared to control participants (P=.009). The vegetable intake of ≥2 servings/day increase from…	Compared with control participants, intervention group consumed more vegetables. While recommendations for increased fruits and vegetables alone may not prevent weight gain, intervention participants also reported reductions in energy-dense meals prepared away from home and in sugar-sweetened beverages intake, and further increased their physical activity	üFor vegetables x For fruits	Non-significant difference	Intervention group: from 34.1% (baseline) to 64.3% (12-weeks) of people consuming ≥2 servings/day Control group: from 36% (baseline) to 48% (12-weeks) of people consuming ≥2 servings/day
	üEffective in increasing fruit or vegetable consumption (mentioned in the table)
	X No effective in increasing fruit or vegetable consumption (mentioned in the table)
